# Supplementary material for: Silver-Doped Reduced Graphene Oxide/PANI-DBSA-PLA Composite 3D-Printed Supercapacitors
Source: Nanomaterials (Basel). 2024 Oct 20;14(20):1681. doi: 10.3390/nano14201681 (PMC11514729; doi:10.3390/nano14201681)
Supplement: Supplementary file 1 [file nanomaterials-14-01681-s001.zip]

Archive with 1 entries (1 files):
- nanomaterials-3237270-supplementary.pdf
